# Supplementary material for: Alteration of Excitation/Inhibition Imbalance in the Hippocampus and Amygdala of Drug-Resistant Epilepsy Patients Treated with Acute Vagus Nerve Stimulation
Source: Brain Sci. 2023 Jun 21;13(7):976. doi: 10.3390/brainsci13070976 (PMC10377456; doi:10.3390/brainsci13070976)
Supplement: Supplementary file 1 [file brainsci-13-00976-s001.zip]

Archive with 21 entries (20 files):
- brainsci-2413470-Supplementary.aux
- brainsci-2413470-Supplementary.log
- brainsci-2413470-Supplementary.out
- brainsci-2413470-Supplementary.pdf
- brainsci-2413470-Supplementary.tex
- Definitions/
- Definitions/brainsci-logo-eps-converted-to.pdf
- Definitions/brainsci-logo.eps
- Definitions/chicago2.bst
- Definitions/journalnames.tex
- Definitions/logo-ccby-eps-converted-to.pdf
- Definitions/logo-ccby.eps
- Definitions/logo-mdpi-eps-converted-to.pdf
- Definitions/logo-mdpi.eps
- Definitions/logo-orcid.eps
- Definitions/logo-orcid.pdf
- Definitions/logo-updates-eps-converted-to.pdf
- Definitions/logo-updates.eps
- Definitions/logo-updates.pdf
- Definitions/mdpi.bst
- Definitions/mdpi.cls
