# Supplementary material for: Alteration of Excitation/Inhibition Imbalance in the Hippocampus and Amygdala of Drug-Resistant Epilepsy Patients Treated with Acute Vagus Nerve Stimulation
Source: Brain Sci. 2023 Jun 21;13(7):976. doi: 10.3390/brainsci13070976 (PMC10377456; doi:10.3390/brainsci13070976)
Supplement: Supplementary file 1 [file brainsci-13-00976-s001.zip › brainsci-2413470-Supplementary.aux]

\relax 
\providecommand\hyper@newdestlabel[2]{}
\bibstyle{Definitions/mdpi}
\providecommand\HyperFirstAtBeginDocument{\AtBeginDocument}
\HyperFirstAtBeginDocument{\ifx\hyper@anchor\@undefined
\global\let\oldcontentsline\contentsline
\gdef\contentsline#1#2#3#4{\oldcontentsline{#1}{#2}{#3}}
\global\let\oldnewlabel\newlabel
\gdef\newlabel#1#2{\newlabelxx{#1}#2}
\gdef\newlabelxx#1#2#3#4#5#6{\oldnewlabel{#1}{{#2}{#3}}}
\AtEndDocument{\ifx\hyper@anchor\@undefined
\let\contentsline\oldcontentsline
\let\newlabel\oldnewlabel
\fi}
\fi}
\global\let\hyper@last\relax 
\gdef\HyperFirstAtBeginDocument#1{#1}
\providecommand\HyField@AuxAddToFields[1]{}
\providecommand\HyField@AuxAddToCoFields[2]{}
\providecommand*\new@tpo@label[2]{}
\newmarginnote{note.1.1}{{1}{10945661sp}}
\@writefile{lot}{\contentsline {table}{\numberline {S1}{\ignorespaces Clinical characteristics of the patients.\relax }}{2}{table.caption.1}\protected@file@percent }
\providecommand*\caption@xref[2]{\@setref\relax\@undefined{#1}}
\newlabel{tabS1}{{S1}{2}{Clinical characteristics of the patients.\relax }{table.caption.1}{}}
\newlabel{tabS1@cref}{{[table][1][]S1}{[1][2][]2}}
\@writefile{lot}{\contentsline {table}{\numberline {S2}{\ignorespaces Clinical characteristics of the patients. (Continued)\relax }}{3}{table.caption.2}\protected@file@percent }
\newlabel{LastPage}{{}{3}{}{page.3}{}}
\xdef\lastpage@lastpage{3}
\xdef\lastpage@lastpageHy{3}
\expandafter\ifx\csname c@page@totc\endcsname\relax\newcounter{page@totc}\fi\setcounter{page@totc}{4}
