# Supplementary material for: Alteration of Excitation/Inhibition Imbalance in the Hippocampus and Amygdala of Drug-Resistant Epilepsy Patients Treated with Acute Vagus Nerve Stimulation
Source: Brain Sci. 2023 Jun 21;13(7):976. doi: 10.3390/brainsci13070976 (PMC10377456; doi:10.3390/brainsci13070976)
Supplement: Supplementary file 1 [file brainsci-13-00976-s001.zip › brainsci-2413470-Supplementary.tex]

%=================================================================
\documentclass[brainsci,supplementary,article,accept,pdftex,moreauthors]{Definitions/mdpi} 
\firstpage{1} 
\makeatletter 
\setcounter{page}{\@firstpage} 
\makeatother
\pubvolume{13}
\issuenum{7}
\articlenumber{976}
\pubyear{2023}
\copyrightyear{2023}
 \externaleditor{Academic Editor: {Firstname Lastname} %MDPI: please add.
}
\datereceived{8 May 2023} 
\daterevised{9 June 2023} % Comment out if no revised date
\dateaccepted{16 June 2023} 
\datepublished{21 June 2023 } 
\hreflink{https://doi.org/\linebreak10.3390/brainsci13070976} % If needed use \linebreak
\usepackage{lscape}
\usepackage{rotating}
\usepackage{pdflscape}
%=================================================================
% Full title of the paper (Capitalized)
\Title{Alteration of Excitation/Inhibition Imbalance in the Hippocampus and Amygdala of Drug-Resistant Epilepsy Patients Treated with Acute Vagus Nerve Stimulation}

% MDPI internal command: Title for citation in the left column
\TitleCitation{Alteration of Excitation/Inhibition Imbalance in the Hippocampus and Amygdala of Drug-Resistant Epilepsy Patients Treated with Acute Vagus Nerve Stimulation}

% Author Orchid ID: enter ID or remove command
\newcommand{\orcidauthorA}{0000-0003-0881-5389} % Add \orcidA{} behind the author's name
%\newcommand{\orcidauthorB}{0000-0003-2709-5567} % Add \orcidA{} behind the author's name
%\newcommand{\orcidauthorC}{0000-0000-0000-000X} % Add \orcidB{} behind the author's name

% Authors, for the paper (add full first names)
\Author{Qian Yi Ooi %MDPI: Please carefully check the accuracy of names and affiliations.  For Chinese authors, both formats of “Xiaoming Wang” and “Xiao-Ming Wang” are acceptable; the format “Xiaoming Wang” is preferred; the name format should be as uniform as possible, “Xiao Ming Wang”, “XiaoMing Wang” or other formats are not allowed
 $^{1}$\orcidA{}, Xiaoya Qin $^{1,2}$, Yuan Yuan $^{1,2,}$*, Xiaobin Zhang $^{3,}$*, Yi Yao $^{3,4}$, Hongwei Hao $^{1}$ and Luming Li $^{1,2,5}$}

% MDPI internal command: Authors, for metadata in PDF
\AuthorNames{Qian Yi Ooi, Xiaoya Qin, Yuan Yuan, Xiaobin Zhang, Yi Yao, Hongwei Hao, Luming Li}

% MDPI internal command: Authors, for citation in the left column
\AuthorCitation{Ooi, Q.Y.; Qin, X.; Yuan, Y.; Zhang, X.; Yao, Y.; Hao, H.; Li, L.}
% If this is a Chicago style journal: Lastname, Firstname, Firstname Lastname, and Firstname Lastname.

% Affiliations / Addresses (Add [1] after \address if there is only one affiliation.)
\address{%
$^{1}$ \quad National Engineering Research Center of Neuromodulation, School of Aerospace Engineering, \linebreak Tsinghua University, Beijing 100084, China\\
$^{2}$ \quad Precision Medicine and Healthcare Research Center, Tsinghua-Berkeley Shenzhen Institute, \linebreak Tsinghua University, {Shenzhen} %MDPI: Province information is not allowed, we have deleted it, please confirm.
  518071,   China \\
$^{3}$ \quad Department of Functional Neurosurgery, Xiamen Humanity Hospital, Fujian Medical University, \linebreak Fuzhou 350005,   China\\
$^{4}$ \quad Surgery Division, Epilepsy Center, Shenzhen Children’s Hospital, Shenzhen 518038,   China \\
$^{5}$ \quad IDG/McGovern Institute for Brain Research, Tsinghua University, Beijing 100084,  China  
}

% Contact information of the corresponding author
\corres{Correspondence: yyuan918@163.com (Y.Y.); zxb8989@126.com (X.Z.)}

% Abstract (Do not insert blank lines, i.e. \\) 
%\abstract{An imbalance between excitation (E) and inhibition (I) in the brain has been identified as a key pathophysiology of epilepsy over the years. The hippocampus and amygdala in the limbic system play a crucial role in the initiation and conduction of epileptic seizures and are often referred to as transfer station and amplifier of seizure activities. Existing animal and imaging studies revealed that the hippocampus and amygdala which are significant parts of the vagal afferent network, can be modulated in order to generate the antiepileptic effect. Using stereo-electroencephalography (SEEG) data, we examined the E/I imbalance in the hippocampus and amygdala of ten drug-resistant epilepsy children treated with acute vagus nerve stimulation (VNS) by estimating the 1/f power slope of hippocampal and amygdala signals in the range of 1-80 Hz. While the change in 1/f power slope from VNS-BASE varied between different stimulation amplitudes and brain regions, it was more prominent in the hippocampal region. In hippocampal region, we found a flatter 1/f power slope during VNS-ON in patient with good responsiveness to VNS under optimal stimulation amplitude, indicating that the E/I imbalance in the region was improved. There was no obvious change in 1/f power slope for VNS poor responders. For VNS non-responders, 1/f power slope slightly increased when the stimulation was applied. Overall, this study implies that the regulation of E/I imbalance in the epileptic brain especially in the hippocampal region may be an acute intracranial effect of VNS.}
%
%% Keywords
%\keyword{excitation/inhibition imbalance; vagus nerve stimulation; drug-resistant epilepsy; stereo-electroencephalography} 

%%%%%%%%%%%%%%%%%%%%%%%%%%%%%%%%%%%%%%%%%%https://www.overleaf.com/project/641072ab55f26d816fabe377
\begin{document}
%%%%%%%%%%%%%%%%%%%%%%%%%%%%%%%%%%%%%%%%%%
%\section{Introduction}
%Neurodevelopmental encephalopathy is a complex condition that involves a disruption in the normal development and functioning of the brain. While an imbalance between excitatory and inhibitory (E/I) neuronal circuits is an essential aspect of this condition, it can have profound effects on brain structure and function, leading to cognitive, behavioral, and neurological impairments \cite{sillito1975contribution, vogels2009gating, lim2013balanced,jedlicka2018synaptic}. E/I imbalance are mainly due to defects in GABA-mediated activities and hyperexcitability caused by the increased glutamatergic signaling and function \cite{oberman2012mglur}. In a healthy condition, E/I in brain was modulated to promote information flow and communication between remote functional regions \cite{buzsaki2004neuronal}. Variations in the E/I ratio can result in a variety of neurological and mental diseases, including \mbox{epilepsy \cite{gonzalez2015biologically, engel1996excitation}}, schizophrenia \cite{uhlhaas2010abnormal}, and autism \cite{dani2005reduced,mariani2015foxg1,rubenstein2003model}. Although seizure mechanisms are complicated and its precise underpinnings are mostly unknown, it is hypothesized that seizures are primarily produced by abnormal interactions between excitatory and inhibitory cells, synchronization, and abrupt aberrant firing  of neurons \cite{marafiga2021gabaergic, engel1996excitation, shao2019pediatric, jiruska2013synchronization, sun2022synchronization, cai2021ferroptosis,dehghani2016dynamic}. While \emph{Mecp2} protein is related to the regulation of glutamatergic synapses and the functioning of the GABAergic circuitry, animal studies found an altered E/I balance in the CA3 hippocampal pyramidal neurons and layer IV neurons of barrel cortex in \emph{Mecp2} knockout mice, leading to \mbox{seizures \cite{chao2010dysfunction, calfa2015excitation, lee2017structural}}. Given that a disruption in the E/I balance contributes to epileptic convulsions, it is crucial to examine the anti-epileptic mechanisms of treatment administered to epilepsy patients. Specifically, it is intriguing to determine if the therapeutic options offered to epilepsy patients can accomplish anti-epileptic effects by correcting the E/I imbalance.
%
%Vagus nerve stimulation (VNS) is a peripheral nerve stimulation technique developed by Dr. Jake Zabara to lessen or eliminate canine epileptic episodes \cite{george2003vagus}. The U.S. Food and Drug Administration (FDA) approved VNS for the treatment of drug-resistant epilepsy (DRE) in 1997, but its potential for further advancement is somewhat limited by its uncertain anti-epileptic mechanism, questionable curative effect, and substantial individual variability. Imaging and electrophysiological studies demonstrated that VNS may exert an anti-epileptic effect by altering the epilepsy patient's cerebral blood flow, desynchronizing the brain network, and reducing the functional connectivity, electroencephalography (EEG) power, and interictal epileptiform discharges (IEDs) in certain brain regions, particularly the hippocampus and amygdala \cite{henry1998brain,henry2004brain,conway2012brain,ay2009vagus,kuba2002effect,santiago2006effects,dimitrov2015effects,yokoyama2020immediate,bartolomei2016does,uchida2018analysis,bodin2015responders,sangare2020effectiveness,vespa2021vagus,larsen2016vagus,van2020identification}. There is also mounting evidence that VNS exerts an anti-epileptic effect through modifying neuronal excitability in the hippocampus and amygdala. For instance, animal investigations revealed a decrease in field excitatory postsynaptic potential (fEPSP) slope and hippocampus EEG power during VNS \cite{larsen2016vagus,van2020identification}, which is consistent with the earlier observation that vagal afferent stimulation suppresses cortical EEG power in cats \cite{zanchetti1952effect}. VNS has been demonstrated to have a substantial effect on the neurophysiology of the hippocampus, suggesting decreased excitability of hippocampal neurons despite enhanced synaptic transmission efficiency. Additionally, VNS altered neuronal activity in the amygdala and hippocampus via modulating a subset of the postsynaptic density (PSD) proteome \cite{alexander2017vagal}. It is worthwhile to investigate how implantation of electrodes into the brain can facilitate the research of electrophysiological effects on the hippocampus and amygdala of epilepsy patients.
%
%The stereo-electroencephalography (SEEG) technique created in the 1950s by French surgeons Bancaud and Talairach is a well-established, safe, and minimally invasive neurosurgical method for investigating cortical and subcortical locations in epileptic \mbox{patients \cite{bancaud1965stereo,mullin2016seeg,englot2018modern,jobst2020intracranial,bancaud1970angelergues}.} In European, Canadian, American, and Chinese epilepsy surgery, intracranial EEG is commonly used to identify seizure onset zone (SOZ) and localize seizures \cite{gonzalez2016technique,podkorytova2016stereo,jiang2022interictal}. It is considered as the gold standard for data quality as the source of brain activity can be detected precisely in the brain \cite{sadaghiani2022connectomics}. Using SEEG, hippocampal and amygdala signals with extremely high signal-to-noise ratio can be obtained for investigation. 
%
%In the present work, the electrophysiological alteration in the hippocampi and amygdalae was studied by analyzing the SEEG data of ten DRE children applied with acute VNS of different stimulation parameters. We expected that activating the vagus nerve of epileptic patients would alleviate E/I imbalance in the brain.
%%%%%%%%%%%%%%%%%%%%%%%%%%%%%%%%%%%%%%%%%%%
%\section{Materials and Methods}
%
%\subsection{Subjects}
%This study included ten DRE patients who underwent implantation of a vagus nerve stimulator at Xiamen Humanity Hospital and Shenzhen Children’s Hospital. There were nine males and one female, with an age range between 2 and 10 years old.  There were two good responders 
%($\geq$50\% reduction in seizure frequency), three poor responders (< 50\% reduction in seizure frequency) and five non-responders (no change in seizure frequency). All patients underwent complete pre-surgical evaluations, including SEEG at the hospital. Patients' demographic, clinical, radiographic, and electrophysiological information were collected, as shown in (Table~\ref{tabS1}, Supporting Information). Patients were diagnosed as having DRE according to the practical clinical definition of the International Anti-Epilepsy Alliance (ILAE) \cite{specchio2022international, kwan2010definition}, which is the persistence of seizures at final follow-up despite the use of at least two appropriate anti-seizure medications (ASMs). The study protocol was approved by the ethics committees of Xiamen Humanity Hospital (code: AF-SOP-029-01.0) and Shenzhen Children’s Hospital (code: 202009302). Informed consent was obtained from the children or their guardians for the purpose of this study. 
%
%\subsection{Vagus Nerve Stimulation}
%The VNS device was implanted by neurosurgeons according to standard procedures \cite{revesz2016complications}. The devices of patients were turned off at least 2 weeks prior to the SEEG electrodes implantation surgery. After confirming that the patients had no complications such as edema formation and intracerebral hemorrhage on the 2nd or 3rd day after implantation of SEEG depth electrodes, the acute stimulation was applied during wakefulness. ASMs were not consumed by patients during this study. The electrical stimulation was commenced from 0.8 mA to 2.2 mA with a signal frequency of 30 Hz, a pulse width of 500$\mu$s, and a duty cycle of 22.5 \% (14 s ON/1.1 min OFF, 2-s "soft-reboot" was included before and after VNS-ON). For every stimulation parameter, VNS was turned on for 12 minutes. 12 to 15 minutes of washout period was applied before turning on VNS of the following stimulation parameter, as shown in Figure~\ref{fig1}. The optimal stimulation amplitude for all patients were obtained according to the patients’ or guardians' feedback after treatment or the last amplitude used before this study if their optimal amplitude were uncertain: 1.8 mA (Patients 1, 3, 4, 5, 6, 7 and 8), 2.2 mA (Patient 2), 1.3 mA (Patient 9) and 1.5 mA (Patient 10). 
%
%\begin{figure}[htb]
%\centering
%\includegraphics[width=12 cm]{Figures/Picture 1.png}
%\caption{(a) VNS stimulation protocol, (b) 2D and 3D views of planned SEEG electrode implantation in Patient 1, and (c) SEEG signals of Patients 1 (left amygdala (A'), left hippocampus (H') and right hippocampus (H)) and 5 (right amygdala (A), left hippocampus (H') and right hippocampus (H)) during VNS-BASE and VNS-ON when 1.8 mA of stimulation amplitude was applied. VNS, vagus nerve stimulation. SEEG, stereo-electroencephalography. \label{fig1}}
%\end{figure}  
%
%\subsection{SEEG Electrode Implantation and Data Acquisition}
%As part of the epileptogenic zone localization and workup for DRE of various etiologies, patients underwent robot-guided SEEG. On the day of operation, patients were transported to the operating room under general anesthesia. Attached to the head frame was the Robotic Stereotactic Assistance (ROSA) platform's base, and the robotic arm was utilized for semiautomatic laser-based facial recognition to register the patients to the image. After sterile preparation, draping and a surgical pause, the process commenced with the robotic arm following each predetermined trajectory. The 2D and 3D views of planned SEEG electrode implantation were as shown in Figure~\ref{fig1}. While inserting the SEEG electrodes, the loss of cerebrospinal fluid was avoided and the electrodes were ensured to be undamaged. As deformation of skull may affect the accuracy of electrode implantation, intra-operative management was done very cautiously in patients, especially anesthesia procedure and cerebrospinal fluid temperature monitoring. SEEG electrodes were carefully inserted into the brain tissue and the intra-operative complications were rare. After obtaining adequate data for VNS application, the electrodes were removed in the operating room under anesthesia.
%
%During data analysis, the EEGLAB toolbox \cite{delorme2004eeglab} in MATLAB R2021b (MathWorks Inc., Natick, MA, US) was used for filtering and segmentation. Bipolar montage was utilized to limit volume conduction effects and bias caused by common references \cite{lagarde2018interictal}. The raw data from the left and right hippocampi and amygdalae were selected and band-pass filtered between 1 Hz and 125 Hz. 
%
%\subsection{1/f Power Slope Estimation}
%In neural data, aperiodic activity follows a \(1/f\) distribution, with power dropping exponentially with increasing frequency. This component can be described by a \(1/f^x\) function, where the \(x\) parameter, also known as the aperiodic exponent, depicts the pattern of aperiodic power across frequencies and is similar to the negative slope of the power spectrum when measured in log–log space \cite{miller2009power}. Besides, the measurement of the scaling behavior of the power spectral density (PSD) has been proposed as a potential method for studying diseased disorders \cite{lombardi2017balance}. The power-law exponent (slope) of the power spectrum (\(1/f\)) can be used to estimate synaptic E/I ratios \cite{gao2017inferring}. As an indicator of E/I imbalance, the antagonism of information flow between SOZ and non-SOZ was proposed \cite{jiang2022interictal}. In this study, as cumulative effects may have led to bias in the results, we eliminated this to the greatest extent possible by selecting the first five stimuli of every parameter for analysis. Using Welch's method (2-s windows, 50\% overlap) in MATLAB R2021b (MathWorks Inc., Natick, MA, US), the PSD of the five VNS-BASE (18 s) and VNS-ON (18 s) SEEG signals were determined. The computed PSD for each epoch was then averaged over all epochs. The \(1/f\) slopes from 1 to 80 Hz were then calculated using the FOOOF package (https://github.com/fooof-tools/fooof) \cite{donoghue2020parameterizing}. In essence, the \(1/f\) power slope was fitted as a function across the given spectrum range, and each oscillatory peak was uniquely modeled with a Gaussian function. The algorithm's settings were as follows: peak width limits = [1,6], max n peaks = 10, min peak height = 0.5, peak threshold = 2, and aperiodic mode = 'fixed'. In order to approximate the \(1/f\) power slope with time, SEEG data for averaged VNS-BASE and VNS-ON were first segmented into 2-s intervals, and then power spectrum density was estimated for each segment using Welch's method (1-s windows with 50\% overlap). The parameters set were: peak width limits = [2,6], max n peaks = 10, min peak height = 0.5, peak threshold = 2, and aperiodic mode = 'fixed'.
%
%\subsection{Statistical Analysis}
%We used paired t-test to compare the mean value of each patient’s \(1/f\) power slope during VNS-BASE and VNS-ON. A significance level of 0.05 was set. Statistical analysis and graphing were performed using GraphPad Prism 8.0 (GraphPad Software, San Diego, CA, US). Information of specific graphs are explained in the figure legends. Values are given as mean ± SEM.
%
%\section{Results}
%\subsection{Effect of Different Stimulation Amplitudes on the Regulation of E/I Imbalance}
%The E/I ratio was shown to be inferrable from the \(1/f\) power slope on the basis of computer modeling, with a larger slope (exponent) corresponding to a stronger E/I imbalance. We looked at how different VNS settings affected the E/I imbalance in the hippocampus and amygdala. Figure~\ref{fig2} depicts change in \(1/f\) power slope in the left and right hippocampi and amygdalae for all patients. 
%
%For Patient 1 with good responsiveness to VNS, \(1/f\) power slope decreased when different output currents of stimulation were used, and the decrease in the right hippocampus and left amygdala was the most when optimal stimulation was used. The \(1/f\) power slope change in the left hippocampus and amygdala of Patient 2 did not show a similar pattern. Under stimulation with optimal amplitude, \(1/f\) power slope decreased in the left hippocampus but increased in the left amygdala. It was odd when Patient 5 was given 1.3 mA of VNS as the \(1/f\) power slopes in the left and right hippocampi and right amygdala rose. While when 22.5 mA was used, the decrease in \(1/f\) power slope was the greatest. In Patient 6, variable VNS output currents increased the \(1/f\) power slope of right hippocampus. Stimulation with 1.8 mA which was the optimal stimulation amplitude for this patient increased the \(1/f\) power slopes in both left and right hippocampi. For Patient 10, the change in \(1/f\) power slopes in the right hippocampus and left and right amygdalae from baseline was minimal. 
%
%\begin{figure}[htb]
%\centering
%\includegraphics[width=14 cm]{Figures/Picture 2.png}
%\caption{The percentage change $(\frac{Mean_{VNS-ON}-Mean_{VNS-BASE}}{Mean_{VNS-BASE}} \times 100\%)$ in 1/f power slope in the left and right hippocampi and amygdalae of VNS good responders (Patients 1 and 2), poor responders (Patients 3, 4 and 5), and non-responders (Patients 6, 7, 8, 9 and 10). VNS, vagus nerve stimulation.\label{fig2}}
%\end{figure}  
%
%\subsection{Dynamic Change of E/I from VNS-BASE to VNS-ON}
%From Figure~\ref{fig2}, we learned that the percentage change in \(1/f\) power slope from baseline in both left and right hippocampi was more remarkable, we further studied how VNS affected the E/I imbalance acutely with time. The \(1/f\) power slopes of patients under optimal stimulation amplitudes were estimated starting from 18 s before stimulation was applied to the end of stimulation. It can be noticed that every patient had different \(1/f\) power slopes in different regions during baseline. For Patients 1 and 2 who are good VNS responders, when VNS was turned on, the \(1/f\) power slope was reducing with time (Figures~\ref{fig3} and ~\ref{fig4}). The decrease was significant in right hippocampus of Patient 1 (\textit{P=0.004}). Although there was no prominent change in the 1/f power slope with time in poor responders, it can be seen that the 1/f power slope was dynamically stable before and during VNS. For non-responders (Patients 6 and 10), there was a slight increase in the \(1/f\) power slope during stimulation. 
%
%\begin{figure}[htb]
%\centering
%\includegraphics[width=14 cm]{Figures/Picture 3.png}
%\caption{Time-varying E/I in the left hippocampus during VNS-BASE and ON. The \(1/f\) power slopes of two good responders (Patients 1 and 2), two poor responders (Patients 4 and 5) and two non-responders (Patients 6 and 10) were estimated starting from 18 s before stimulation was applied to the end of stimulation.\label{fig3}}
%\end{figure}   
%
%\begin{figure}[htb]
%\centering
%\includegraphics[width=14 cm]{Figures/Picture 4.png}
%\caption{Time-varying E/I in the right hippocampus during VNS-BASE and ON. The \(1/f\) power slopes of one good responder (Patient 1), two poor responders (Patients 3 and 5) and two non-responders (Patients 6 and 10) were estimated starting from 18 s before stimulation was applied to the end of stimulation. *\textit{P<0.05}.\label{fig4}}
%\end{figure}   
%%%%%%%%%%%%%%%%%%%%%%%%%%%%%%%%%%%%%%%%%%%
%\section{Discussion}
%While increasing the stimulation intensity of VNS can recruit more vagal nerve fibers and potentially improve its efficacy \cite{castoro2011excitation}, the optimal output current for VNS therapy varies among patients. Previous studies have found that many patients respond to low levels of current (<1 mA) \cite{bunch2007vagus}, while another study suggested that 1.61 mA was the target population-level output current for VNS therapy for epilepsy \cite{fahoum2022vns}. However, the precise relationship between VNS intensity and its impact on neurotransmitter systems in the brain remains poorly understood. This study aimed to investigate the effects of VNS intensity on E/I imbalance in the brain to improve treatment outcomes. Our findings suggest that different stimulation parameters had varying effects on E/I balance, and that even modest VNS (0.8 mA) impacted E/I balance. This result is consistent with an animal study which suggested that low-output current VNS increased the release of GABA in the hippocampus \cite{borland2016cortical}. Besides, subjective patient impression of VNS is highly dependent on stimulation parameters, notably stimulation intensity. Our results showed that the stimulation amplitude which had the greatest effect on the E/I balance of some patients were not the optimal stimulation amplitude reported as optimal. While different output currents can influence the brain differently, selecting appropriate stimulation intensity based on patient tolerance and acute effect of VNS may improve the treatment outcome. 
%
%VNS is believed to exert its anticonvulsant actions through the vagus afferent network \cite{hachem2018vagus}, which includes the hippocampi and amygdalae as essential components. The relationship between epilepsy, hippocampi, and amygdalae is significant, and studies have shown that both regions are susceptible to producing seizure activity \cite{goddard1967development,kairiss1984development,racine1988effects}. 
%The present study investigated how VNS affects hippocampus and amygdala regions and found that the impact on the hippocampus was more pronounced. This may be due to the high density of $\alpha$7 neuronal nicotinic acetylcholine receptors (nAChRs) in the hippocampus, which are involved in the regulation of NMDA and GABA receptor activation \cite{maurer2017cholinergic}. VNS may improve the E/I imbalance in the hippocampus by activating vagal nerve fibers and stimulating cholinergic projections, leading to enhanced synaptic plasticity, regulation of E/I imbalance, and a reduction in seizure activity. Besides, there were significant changes in glia-neuron interactions and a substantial rise in extracellular glutamate levels during the transition from a preictal state to a generalized seizure \cite{diaz2019glia}. The impairment or reduction in the function of glutamate transporters within astrocytes in the hippocampus, along with the disruption of intercellular communication among astrocytes via gap junctions, are critical events in the development of epilepsy \cite{amiri2012modified,volnova2022anti}. It is probable that the reduction of E/I imbalance achieved by VNS may be linked to the amelioration of neurotransmission. On the other hand, animal studies have suggested that both hippocampal and amygdalar neuropathology are common in epilepsy patients. In addition to hippocampal damage, a considerable proportion of patients exhibit extensive amygdalar neuropathology \cite{cendes1993mri,saukkonen1994seizures,pitkanen1998amygdala}. As patients included in this study did not achieve seizure freedom, it is anticipated that adequate VNS-mediated anti-epileptic effects and treatment results could not be attained without modulation of the E/I imbalance in both hippocampus and amygdala regions. 
%
%Left-right asymmetries are commonly observed in the neural systems of bilaterians, likely evolving to optimize their usage \cite{shipton2014left}. Various imaging studies have shown that VNS had different effects on the left and right hippocampi and amygdalae. For example, short-term VNS has been found to decrease cerebral blood flow in the right hippocampus \cite{vonck2008thalamic}, decrease the blood oxygen level-dependent (BOLD) signal in the left hippocampus and left and right amygdalae \cite{bohning2001feasibility,kraus2007bold}, and deactivate the right hippocampus in SPECT activation studies \cite{van2002perfusion}. Animal studies have also shown that acute VNS affected glucose metabolism in the left hippocampus \cite{dedeurwaerdere2005small}. In Patient 1, significant improvement in E/I imbalance was observed in the right hippocampus when optimal stimulation amplitude of VNS was applied, but not in the left. While in Patient 6, the increase of E/I was greater in the left hippocampus compared to that in the right. These findings suggest that VNS may not uniformly affect left and right brain regions, and the effects of VNS may vary depending on the individual and stimulation parameters. More research is needed to fully understand how VNS effects the left and right brain differently.
%  
%There are several limitations in this study worth noting. Our sample size was small, to begin with. Not all patients had electrodes implanted in all left and right hippocampi and amygdalae. More patients with electrodes implanted in four of these regions may provide comparative value. In addition, this study lacked a control group. It would aid in studying the VNS effects on epilepsy patients if we were able to determine how the 1/f power slope changes with time in healthy subjects. As epilepsy is caused not only by E/I imbalance but also by an extreme form of synchronous brain activity, measuring only the \(1/f\) power slope may be insufficient. Investigating the other factors while comparing or combining the results may aid in further studying the acute affects of VNS on epilepsy treatment. 
%
%\section{Conclusion}
%Using SEEG data which is a safe and reliable way of electrophysiological evaluation in children with epilepsy and can substantially facilitate the investigation of the VNS regulatory mechanism, we explored the disruption of the E/I balance in epileptic patients undergoing VNS. Inferred from the \(1/f\) power slope, the E/I ratio acted differently to VNS of different protocols. Under optimal stimulation intensity, we observed a reduced E/I imbalance during VNS-ON in patient with enhanced VNS responsiveness. The E/I imbalance in the brain of patients who do not respond well to VNS was not regulated by VNS. VNS may produce an anti-epileptic effect by regulating the E/I imbalance in both hippocampi and amygdalae. 
%
%%%%%%%%%%%%%%%%%%%%%%%%%%%%%%%%%%%%%%%%%%%
%\vspace{6pt} 
%%%%%%%%%%%%%%%%%%%%%%%%%%%%%%%%%%%%%%%%%%%
%\authorcontributions{Conceptualization, Qian Yi Ooi and Xiaoya Qin; methodology, Qian Yi Ooi, Xiaoya Qin and Yuan Yuan; software, Qian Yi Ooi; formal analysis, Qian Yi Ooi; investigation, Qian Yi Ooi, Xiaoya Qin and Xiaobin Zhang; resources, Yi Yao and Xiaobin Zhang; data curation, Qian Yi Ooi.; writing—original draft preparation, Qian Yi Ooi; writing—review and editing, Xiaoya Qin, Yuan Yuan and Hongwei Hao; visualization, Qian Yi Ooi; supervision, Yuan Yuan, Yi Yao, Hongwei Hao, Xiaobin Zhang and Luming Li; project administration, Xiaoya Qin, Yuan Yuan, and Xiaobin Zhang; funding acquisition, Luming Li. All authors have read and agreed to the published version of the manuscript.}
%
%\funding{This manuscript was supported by The National Key Research and Development Program of China (2021YFC2401205) and Shenzhen International Cooperation Research Project \\(GJHZ20180930110402104).}
%
%\informedconsent{Written informed consent has been obtained from the patients to publish this paper.}
%
%\acknowledgments{We would like to thank the entire research team, especially the nurses and personnel at Xiamen Humanity Hospital and Shenzhen Children's Hospital, for their meticulous attitudes, professional abilities, passion for the patients, and excellent efforts.}
%
%\conflictsofinterest{The authors declare that they have no conflict of interest.} 
%%%%%%%%%%%%%%%%%%%%%%%%%%%%%%%%%%%%%%%%%%%
%\begin{adjustwidth}{-\extralength}{0cm}
%%\printendnotes[custom] % Un-comment to print a list of endnotes
%\reftitle{References}
%%\bibliography{references}
%\begin{thebibliography}{999}
%
%\bibitem[Sillito(1975)]{sillito1975contribution}
%Sillito, A.
%\newblock The contribution of inhibitory mechanisms to the receptive field
%  properties of neurones in the striate cortex of the cat.
%\newblock {\em The Journal of physiology} {\bf 1975}, {\em 250},~305--329.
%
%\bibitem[Vogels and Abbott(2009)]{vogels2009gating}
%Vogels, T.P.; Abbott, L.
%\newblock Gating multiple signals through detailed balance of excitation and
%  inhibition in spiking networks.
%\newblock {\em Nature neuroscience} {\bf 2009}, {\em 12},~483--491.
%
%\bibitem[Lim and Goldman(2013)]{lim2013balanced}
%Lim, S.; Goldman, M.S.
%\newblock Balanced cortical microcircuitry for maintaining information in
%  working memory.
%\newblock {\em Nature neuroscience} {\bf 2013}, {\em 16},~1306--1314.
%
%\bibitem[Jedlicka \em{et~al.}(2018)Jedlicka, Muellerleile, and
%  Schwarzacher]{jedlicka2018synaptic}
%Jedlicka, P.; Muellerleile, J.; Schwarzacher, S.W.
%\newblock Synaptic plasticity and excitation-inhibition balance in the dentate
%  gyrus: insights from in vivo recordings in Neuroligin-1, Neuroligin-2, and
%  collybistin knockouts.
%\newblock {\em Neural plasticity} {\bf 2018}, {\em 2018}.
%
%\bibitem[Oberman(2012)]{oberman2012mglur}
%Oberman, L.M.
%\newblock mGluR antagonists and GABA agonists as novel pharmacological agents
%  for the treatment of autism spectrum disorders.
%\newblock {\em Expert opinion on investigational drugs} {\bf 2012}, {\em
%  21},~1819--1825.
%
%\bibitem[Buzsaki and Draguhn(2004)]{buzsaki2004neuronal}
%Buzsaki, G.; Draguhn, A.
%\newblock Neuronal oscillations in cortical networks.
%\newblock {\em science} {\bf 2004}, {\em 304},~1926--1929.
%
%\bibitem[Gonz{\'a}lez-Ram{\'\i}rez \em{et~al.}(2015)Gonz{\'a}lez-Ram{\'\i}rez,
%  Ahmed, Cash, Wayne, and Kramer]{gonzalez2015biologically}
%Gonz{\'a}lez-Ram{\'\i}rez, L.R.; Ahmed, O.J.; Cash, S.S.; Wayne, C.E.; Kramer,
%  M.A.
%\newblock A biologically constrained, mathematical model of cortical wave
%  propagation preceding seizure termination.
%\newblock {\em PLoS computational biology} {\bf 2015}, {\em 11},~e1004065.
%
%\bibitem[Engel(1996)]{engel1996excitation}
%Engel, J.
%\newblock Excitation and inhibition in epilepsy.
%\newblock {\em Canadian Journal of Neurological Sciences} {\bf 1996}, {\em
%  23},~167--174.
%
%\bibitem[Uhlhaas and Singer(2010)]{uhlhaas2010abnormal}
%Uhlhaas, P.J.; Singer, W.
%\newblock Abnormal neural oscillations and synchrony in schizophrenia.
%\newblock {\em Nature reviews neuroscience} {\bf 2010}, {\em 11},~100--113.
%
%\bibitem[Dani \em{et~al.}(2005)Dani, Chang, Maffei, Turrigiano, Jaenisch, and
%  Nelson]{dani2005reduced}
%Dani, V.S.; Chang, Q.; Maffei, A.; Turrigiano, G.G.; Jaenisch, R.; Nelson, S.B.
%\newblock Reduced cortical activity due to a shift in the balance between
%  excitation and inhibition in a mouse model of Rett syndrome.
%\newblock {\em Proceedings of the National Academy of Sciences} {\bf 2005},
%  {\em 102},~12560--12565.
%
%\bibitem[Mariani \em{et~al.}(2015)Mariani, Coppola, Zhang, Abyzov, Provini,
%  Tomasini, Amenduni, Szekely, Palejev, Wilson, et~al.]{mariani2015foxg1}
%Mariani, J.; Coppola, G.; Zhang, P.; Abyzov, A.; Provini, L.; Tomasini, L.;
%  Amenduni, M.; Szekely, A.; Palejev, D.; Wilson, M.;  et~al.
%\newblock FOXG1-dependent dysregulation of GABA/glutamate neuron
%  differentiation in autism spectrum disorders.
%\newblock {\em Cell} {\bf 2015}, {\em 162},~375--390.
%
%\bibitem[Rubenstein and Merzenich(2003)]{rubenstein2003model}
%Rubenstein, J.; Merzenich, M.M.
%\newblock Model of autism: increased ratio of excitation/inhibition in key
%  neural systems.
%\newblock {\em Genes, Brain and Behavior} {\bf 2003}, {\em 2},~255--267.
%
%\bibitem[Marafiga \em{et~al.}(2021)Marafiga, Pasquetti, and
%  Calcagnotto]{marafiga2021gabaergic}
%Marafiga, J.R.; Pasquetti, M.V.; Calcagnotto, M.E.
%\newblock GABAergic interneurons in epilepsy: More than a simple change in
%  inhibition.
%\newblock {\em Epilepsy \& Behavior} {\bf 2021}, {\em 121},~106935.
%
%\bibitem[Shao \em{et~al.}(2019)Shao, Habela, and Stafstrom]{shao2019pediatric}
%Shao, L.R.; Habela, C.W.; Stafstrom, C.E.
%\newblock Pediatric epilepsy mechanisms: expanding the paradigm of
%  excitation/inhibition imbalance.
%\newblock {\em Children} {\bf 2019}, {\em 6},~23.
%
%\bibitem[Jiruska \em{et~al.}(2013)Jiruska, De~Curtis, Jefferys, Schevon,
%  Schiff, and Schindler]{jiruska2013synchronization}
%Jiruska, P.; De~Curtis, M.; Jefferys, J.G.; Schevon, C.A.; Schiff, S.J.;
%  Schindler, K.
%\newblock Synchronization and desynchronization in epilepsy: controversies and
%  hypotheses.
%\newblock {\em The Journal of physiology} {\bf 2013}, {\em 591},~787--797.
%
%\bibitem[Sun \em{et~al.}(2022)Sun, Song, Ren, Zhu, Wang, Li, Yan, and
%  Wang]{sun2022synchronization}
%Sun, Y.; Song, Y.; Ren, H.; Zhu, H.; Wang, Y.; Li, X.; Yan, W.; Wang, Y.
%\newblock Synchronization clusters located on epileptic onset zones in
%  neocortical epilepsy.
%\newblock {\em Acta Epileptologica} {\bf 2022}, {\em 4},~1--9.
%
%\bibitem[Cai and Yang(2021)]{cai2021ferroptosis}
%Cai, Y.; Yang, Z.
%\newblock Ferroptosis and its role in epilepsy.
%\newblock {\em Frontiers in Cellular Neuroscience} {\bf 2021}, {\em
%  15},~696889.
%
%\bibitem[Dehghani \em{et~al.}(2016)Dehghani, Peyrache, Telenczuk, Le~Van~Quyen,
%  Halgren, Cash, Hatsopoulos, and Destexhe]{dehghani2016dynamic}
%Dehghani, N.; Peyrache, A.; Telenczuk, B.; Le~Van~Quyen, M.; Halgren, E.; Cash,
%  S.S.; Hatsopoulos, N.G.; Destexhe, A.
%\newblock Dynamic balance of excitation and inhibition in human and monkey
%  neocortex.
%\newblock {\em Scientific reports} {\bf 2016}, {\em 6},~1--12.
%
%\bibitem[Chao \em{et~al.}(2010)Chao, Chen, Samaco, Xue, Chahrour, Yoo, Neul,
%  Gong, Lu, Heintz, et~al.]{chao2010dysfunction}
%Chao, H.T.; Chen, H.; Samaco, R.C.; Xue, M.; Chahrour, M.; Yoo, J.; Neul, J.L.;
%  Gong, S.; Lu, H.C.; Heintz, N.;  et~al.
%\newblock Dysfunction in GABA signalling mediates autism-like stereotypies and
%  Rett syndrome phenotypes.
%\newblock {\em Nature} {\bf 2010}, {\em 468},~263--269.
%
%\bibitem[Calfa \em{et~al.}(2015)Calfa, Li, Rutherford, and
%  Pozzo-Miller]{calfa2015excitation}
%Calfa, G.; Li, W.; Rutherford, J.M.; Pozzo-Miller, L.
%\newblock Excitation/inhibition imbalance and impaired synaptic inhibition in
%  hippocampal area CA3 of Mecp2 knockout mice.
%\newblock {\em Hippocampus} {\bf 2015}, {\em 25},~159--168.
%
%\bibitem[Lee \em{et~al.}(2017)Lee, Tsytsarev, and Erzurumlu]{lee2017structural}
%Lee, L.J.; Tsytsarev, V.; Erzurumlu, R.S.
%\newblock Structural and functional differences in the barrel cortex of Mecp2
%  null mice.
%\newblock {\em Journal of Comparative Neurology} {\bf 2017}, {\em
%  525},~3951--3961.
%
%\bibitem[George \em{et~al.}(2003)George, Rush, Sackeim, and
%  Marangell]{george2003vagus}
%George, M.S.; Rush, A.J.; Sackeim, H.A.; Marangell, L.B.
%\newblock Vagus nerve stimulation (VNS): utility in neuropsychiatric disorders.
%\newblock {\em International Journal of Neuropsychopharmacology} {\bf 2003},
%  {\em 6},~73--83.
%
%\bibitem[Henry \em{et~al.}(1998)Henry, Bakay, Votaw, Pennell, Epstein, Faber,
%  Grafton, and Hoffman]{henry1998brain}
%Henry, T.R.; Bakay, R.A.; Votaw, J.R.; Pennell, P.B.; Epstein, C.M.; Faber,
%  T.L.; Grafton, S.T.; Hoffman, J.M.
%\newblock Brain blood flow alterations induced by therapeutic vagus nerve
%  stimulation in partial epilepsy: I. Acute effects at high and low levels of
%  stimulation.
%\newblock {\em Epilepsia} {\bf 1998}, {\em 39},~983--990.
%
%\bibitem[Henry \em{et~al.}(2004)Henry, Bakay, Pennell, Epstein, and
%  Votaw]{henry2004brain}
%Henry, T.R.; Bakay, R.A.; Pennell, P.B.; Epstein, C.M.; Votaw, J.R.
%\newblock Brain blood-flow alterations induced by therapeutic vagus nerve
%  stimulation in partial epilepsy: II. prolonged effects at high and low levels
%  of stimulation.
%\newblock {\em Epilepsia} {\bf 2004}, {\em 45},~1064--1070.
%
%\bibitem[Conway \em{et~al.}(2012)Conway, Sheline, Chibnall, Bucholz, Price,
%  Gangwani, and Mintun]{conway2012brain}
%Conway, C.R.; Sheline, Y.I.; Chibnall, J.T.; Bucholz, R.D.; Price, J.L.;
%  Gangwani, S.; Mintun, M.A.
%\newblock Brain blood-flow change with acute vagus nerve stimulation in
%  treatment-refractory major depressive disorder.
%\newblock {\em Brain stimulation} {\bf 2012}, {\em 5},~163--171.
%
%\bibitem[Ay \em{et~al.}(2009)Ay, Lu, Ay, and Sorensen]{ay2009vagus}
%Ay, I.; Lu, J.; Ay, H.; Sorensen, A.G.
%\newblock Vagus nerve stimulation reduces infarct size in rat focal cerebral
%  ischemia.
%\newblock {\em Neuroscience letters} {\bf 2009}, {\em 459},~147--151.
%
%\bibitem[Kuba \em{et~al.}(2002)Kuba, Guzaninov{\'a}, Br{\'a}zdil, Nov{\'a}k,
%  Chrastina, and Rektor]{kuba2002effect}
%Kuba, R.; Guzaninov{\'a}, M.; Br{\'a}zdil, M.; Nov{\'a}k, Z.; Chrastina, J.;
%  Rektor, I.
%\newblock Effect of vagal nerve stimulation on interictal epileptiform
%  discharges: a scalp EEG study.
%\newblock {\em Epilepsia} {\bf 2002}, {\em 43},~1181--1188.
%
%\bibitem[Santiago-Rodr{\'\i}guez \em{et~al.}(2006)Santiago-Rodr{\'\i}guez,
%  Alonso-Vanegas, C{\'a}rdenas-Morales, Harmony, Bernardino, and
%  Fern{\'a}ndez-Bouzas]{santiago2006effects}
%Santiago-Rodr{\'\i}guez, E.; Alonso-Vanegas, M.; C{\'a}rdenas-Morales, L.;
%  Harmony, T.; Bernardino, M.; Fern{\'a}ndez-Bouzas, A.
%\newblock Effects of two different cycles of vagus nerve stimulation on
%  interictal epileptiform discharges.
%\newblock {\em Seizure} {\bf 2006}, {\em 15},~615--620.
%
%\bibitem[Dimitrov and Gatev(2015)]{dimitrov2015effects}
%Dimitrov, B.; Gatev, P.
%\newblock Effects of acute transcutaneous vagal stimulation on the EEG power
%  maps, EEG sources distribution and steadiness of quiet and sensory-conflicted
%  stance.
%\newblock In Proceedings of the Posture, Balance and the Brain. International
%  Workshop Proceedings. Biomedical Data Journal,  2015, pp. 45--54.
%
%\bibitem[Yokoyama \em{et~al.}(2020)Yokoyama, Akiyama, Enatsu, Suzuki, Suzuki,
%  Kanno, Ochi, and Mikuni]{yokoyama2020immediate}
%Yokoyama, R.; Akiyama, Y.; Enatsu, R.; Suzuki, H.; Suzuki, Y.; Kanno, A.; Ochi,
%  S.; Mikuni, N.
%\newblock The immediate effects of vagus nerve stimulation in intractable
%  epilepsy: an intra-operative electrocorticographic analysis.
%\newblock {\em Neurologia medico-chirurgica} {\bf 2020}, {\em 60},~244--251.
%
%\bibitem[Bartolomei \em{et~al.}(2016)Bartolomei, Bonini, Vidal, Tr{\'e}buchon,
%  Lagarde, Lambert, McGonigal, Scavarda, Carron, and Benar]{bartolomei2016does}
%Bartolomei, F.; Bonini, F.; Vidal, E.; Tr{\'e}buchon, A.; Lagarde, S.; Lambert,
%  I.; McGonigal, A.; Scavarda, D.; Carron, R.; Benar, C.G.
%\newblock How does vagal nerve stimulation (VNS) change EEG brain functional
%  connectivity?
%\newblock {\em Epilepsy Research} {\bf 2016}, {\em 126},~141--146.
%
%\bibitem[Uchida \em{et~al.}(2018)Uchida, Fujiwara, Inoue, Maruta, Kano, and
%  Suzuki]{uchida2018analysis}
%Uchida, T.; Fujiwara, K.; Inoue, T.; Maruta, Y.; Kano, M.; Suzuki, M.
%\newblock Analysis of VNS effect on EEG connectivity with granger causality and
%  graph theory.
%\newblock In Proceedings of the 2018 Asia-Pacific Signal and Information
%  Processing Association Annual Summit and Conference (APSIPA ASC). IEEE,
%  2018, pp. 861--864.
%
%\bibitem[Bodin \em{et~al.}(2015)Bodin, Aubert, Daquin, Carron, Scavarda,
%  McGonigal, and Bartolomei]{bodin2015responders}
%Bodin, C.; Aubert, S.; Daquin, G.; Carron, R.; Scavarda, D.; McGonigal, A.;
%  Bartolomei, F.
%\newblock Responders to vagus nerve stimulation (VNS) in refractory epilepsy
%  have reduced interictal cortical synchronicity on scalp EEG.
%\newblock {\em Epilepsy Research} {\bf 2015}, {\em 113},~98--103.
%
%\bibitem[Sangare \em{et~al.}(2020)Sangare, Marchi, Pruvost-Robieux, Soufflet,
%  Crepon, Ramdani, Chassoux, Turak, Landre, and
%  Gavaret]{sangare2020effectiveness}
%Sangare, A.; Marchi, A.; Pruvost-Robieux, E.; Soufflet, C.; Crepon, B.;
%  Ramdani, C.; Chassoux, F.; Turak, B.; Landre, E.; Gavaret, M.
%\newblock The effectiveness of vagus nerve stimulation in drug-resistant
%  epilepsy correlates with vagus nerve stimulation-induced
%  electroencephalography desynchronization.
%\newblock {\em Brain Connectivity} {\bf 2020}, {\em 10},~566--577.
%
%\bibitem[Vespa \em{et~al.}(2021)Vespa, Heyse, Stumpp, Liberati, Ferrao~Santos,
%  Rooijakkers, Nonclercq, Mouraux, van Mierlo, and El~Tahry]{vespa2021vagus}
%Vespa, S.; Heyse, J.; Stumpp, L.; Liberati, G.; Ferrao~Santos, S.; Rooijakkers,
%  H.; Nonclercq, A.; Mouraux, A.; van Mierlo, P.; El~Tahry, R.
%\newblock Vagus nerve stimulation elicits sleep EEG desynchronization and
%  network changes in responder patients in epilepsy.
%\newblock {\em Neurotherapeutics} {\bf 2021}, pp. 1--16.
%
%\bibitem[Larsen \em{et~al.}(2016)Larsen, Wadman, Marinazzo, van Mierlo,
%  Delbeke, Daelemans, Sprengers, Thyrion, Van~Lysebettens, Carrette,
%  et~al.]{larsen2016vagus}
%Larsen, L.E.; Wadman, W.J.; Marinazzo, D.; van Mierlo, P.; Delbeke, J.;
%  Daelemans, S.; Sprengers, M.; Thyrion, L.; Van~Lysebettens, W.; Carrette, E.;
%   et~al.
%\newblock Vagus nerve stimulation applied with a rapid cycle has more profound
%  influence on hippocampal electrophysiology than a standard cycle.
%\newblock {\em Neurotherapeutics} {\bf 2016}, {\em 13},~592--602.
%
%\bibitem[Van~Lysebettens \em{et~al.}(2020)Van~Lysebettens, Vonck, Larsen,
%  Stevens, Bouckaert, Germonpr{\'e}, Sprengers, Carrette, Delbeke, Wadman,
%  et~al.]{van2020identification}
%Van~Lysebettens, W.; Vonck, K.; Larsen, L.E.; Stevens, L.; Bouckaert, C.;
%  Germonpr{\'e}, C.; Sprengers, M.; Carrette, E.; Delbeke, J.; Wadman, W.J.;
%  et~al.
%\newblock Identification of vagus nerve stimulation parameters affecting rat
%  hippocampal electrophysiology without temperature effects.
%\newblock {\em Brain stimulation} {\bf 2020}, {\em 13},~1198--1206.
%
%\bibitem[Zanchetti \em{et~al.}(1952)Zanchetti, Wang, and
%  Moruzzi]{zanchetti1952effect}
%Zanchetti, A.; Wang, S.; Moruzzi, G.
%\newblock The effect of vagal afferent stimulation on the EEG pattern of the
%  cat.
%\newblock {\em Electroencephalography and clinical neurophysiology} {\bf 1952},
%  {\em 4},~357--361.
%
%\bibitem[Alexander \em{et~al.}(2017)Alexander, Huang, Soderblom, He, Moseley,
%  and McNamara]{alexander2017vagal}
%Alexander, G.M.; Huang, Y.Z.; Soderblom, E.J.; He, X.P.; Moseley, M.A.;
%  McNamara, J.O.
%\newblock Vagal nerve stimulation modifies neuronal activity and the proteome
%  of excitatory synapses of amygdala/piriform cortex.
%\newblock {\em Journal of neurochemistry} {\bf 2017}, {\em 140},~629--644.
%
%\bibitem[Bancaud(1965)]{bancaud1965stereo}
%Bancaud, J.
%\newblock La st{\'e}r{\'e}o-{\'e}lectroenc{\'e}phalographie dans
%  l'{\'e}pilepsie: informations neurophysiopathologiques apport{\'e}es par
%  l'investigation fonctionnelle st{\'e}reotaxique: rapport pr{\'e}sent{\'e} a
%  la Soci{\'e}t{\'e} d'{\'e}lectroenc{\'e}phalographie de langue fran{\'c}aise
%  (Marseille, octobre 1962) {\bf 1965}.
%
%\bibitem[Mullin \em{et~al.}(2016)Mullin, Shriver, Alomar, Najm, Bulacio,
%  Chauvel, and Gonzalez-Martinez]{mullin2016seeg}
%Mullin, J.P.; Shriver, M.; Alomar, S.; Najm, I.; Bulacio, J.; Chauvel, P.;
%  Gonzalez-Martinez, J.
%\newblock Is SEEG safe? A systematic review and meta-analysis of
%  stereo-electroencephalography--related complications.
%\newblock {\em Epilepsia} {\bf 2016}, {\em 57},~386--401.
%
%\bibitem[Englot(2018)]{englot2018modern}
%Englot, D.J.
%\newblock A modern epilepsy surgery treatment algorithm: Incorporating
%  traditional and emerging technologies.
%\newblock {\em Epilepsy \& Behavior} {\bf 2018}, {\em 80},~68--74.
%
%\bibitem[Jobst \em{et~al.}(2020)Jobst, Bartolomei, Diehl, Frauscher, Kahane,
%  Minotti, Sharan, Tardy, Worrell, and Gotman]{jobst2020intracranial}
%Jobst, B.C.; Bartolomei, F.; Diehl, B.; Frauscher, B.; Kahane, P.; Minotti, L.;
%  Sharan, A.; Tardy, N.; Worrell, G.; Gotman, J.
%\newblock Intracranial EEG in the 21st Century.
%\newblock {\em Epilepsy currents} {\bf 2020}, {\em 20},~180--188.
%
%\bibitem[Bancaud(1970)]{bancaud1970angelergues}
%Bancaud, J.
%\newblock angelergues R, Bernouilli C, Bonis a, Bordas-Ferrer M, Bresson M,
%  Buser P, Covello L, Morel P, szikla G, takeda a, talairach J: Functional
%  stereotaxic exploration (sEEG) of epilepsy.
%\newblock {\em Electroencephalogr Clin Neurophysiol} {\bf 1970}, {\em
%  28},~85--86.
%
%\bibitem[Gonz{\'a}lez-Mart{\'\i}nez
%  \em{et~al.}(2016)Gonz{\'a}lez-Mart{\'\i}nez, Bulacio, Thompson, Gale,
%  Smithason, Najm, and Bingaman]{gonzalez2016technique}
%Gonz{\'a}lez-Mart{\'\i}nez, J.; Bulacio, J.; Thompson, S.; Gale, J.; Smithason,
%  S.; Najm, I.; Bingaman, W.
%\newblock Technique, results, and complications related to robot-assisted
%  stereoelectroencephalography.
%\newblock {\em Neurosurgery} {\bf 2016}, {\em 78},~169--180.
%
%\bibitem[Podkorytova \em{et~al.}(2016)Podkorytova, Hoes, and
%  Lega]{podkorytova2016stereo}
%Podkorytova, I.; Hoes, K.; Lega, B.
%\newblock Stereo-encephalography versus subdural electrodes for seizure
%  localization.
%\newblock {\em Neurosurgery Clinics} {\bf 2016}, {\em 27},~97--109.
%
%\bibitem[Jiang \em{et~al.}(2022)Jiang, Kokkinos, Ye, Urban, Bagi{\'c},
%  Richardson, and He]{jiang2022interictal}
%Jiang, H.; Kokkinos, V.; Ye, S.; Urban, A.; Bagi{\'c}, A.; Richardson, M.; He,
%  B.
%\newblock Interictal SEEG Resting-State Connectivity Localizes the Seizure
%  Onset Zone and Predicts Seizure Outcome.
%\newblock {\em Advanced Science} {\bf 2022}, {\em 9},~2200887.
%
%\bibitem[Sadaghiani \em{et~al.}(2022)Sadaghiani, Brookes, and
%  Baillet]{sadaghiani2022connectomics}
%Sadaghiani, S.; Brookes, M.J.; Baillet, S.
%\newblock Connectomics of human electrophysiology.
%\newblock {\em NeuroImage} {\bf 2022}, {\em 247},~118788.
%
%\bibitem[Specchio \em{et~al.}(2022)Specchio, Wirrell, Scheffer, Nabbout, Riney,
%  Samia, Guerreiro, Gwer, Zuberi, Wilmshurst,
%  et~al.]{specchio2022international}
%Specchio, N.; Wirrell, E.C.; Scheffer, I.E.; Nabbout, R.; Riney, K.; Samia, P.;
%  Guerreiro, M.; Gwer, S.; Zuberi, S.M.; Wilmshurst, J.M.;  et~al.
%\newblock International League Against Epilepsy classification and definition
%  of epilepsy syndromes with onset in childhood: Position paper by the ILAE
%  Task Force on Nosology and Definitions.
%\newblock {\em Epilepsia} {\bf 2022}, {\em 63},~1398--1442.
%
%\bibitem[Kwan \em{et~al.}(2010)Kwan, Arzimanoglou, Berg, Brodie, Allen~Hauser,
%  Mathern, Mosh{\'e}, Perucca, Wiebe, and French]{kwan2010definition}
%Kwan, P.; Arzimanoglou, A.; Berg, A.T.; Brodie, M.J.; Allen~Hauser, W.;
%  Mathern, G.; Mosh{\'e}, S.L.; Perucca, E.; Wiebe, S.; French, J.
%\newblock Definition of drug resistant epilepsy: consensus proposal by the ad
%  hoc Task Force of the ILAE Commission on Therapeutic Strategies,  2010.
%
%\bibitem[R{\'e}v{\'e}sz \em{et~al.}(2016)R{\'e}v{\'e}sz, Rydenhag, and
%  Ben-Menachem]{revesz2016complications}
%R{\'e}v{\'e}sz, D.; Rydenhag, B.; Ben-Menachem, E.
%\newblock Complications and safety of vagus nerve stimulation: 25 years of
%  experience at a single center.
%\newblock {\em Journal of Neurosurgery: Pediatrics} {\bf 2016}, {\em
%  18},~97--104.
%
%\bibitem[Delorme and Makeig(2004)]{delorme2004eeglab}
%Delorme, A.; Makeig, S.
%\newblock EEGLAB: an open source toolbox for analysis of single-trial EEG
%  dynamics including independent component analysis.
%\newblock {\em Journal of neuroscience methods} {\bf 2004}, {\em 134},~9--21.
%
%\bibitem[Lagarde \em{et~al.}(2018)Lagarde, Roehri, Lambert, Trebuchon,
%  McGonigal, Carron, Scavarda, Milh, Pizzo, Colombet,
%  et~al.]{lagarde2018interictal}
%Lagarde, S.; Roehri, N.; Lambert, I.; Trebuchon, A.; McGonigal, A.; Carron, R.;
%  Scavarda, D.; Milh, M.; Pizzo, F.; Colombet, B.;  et~al.
%\newblock Interictal stereotactic-EEG functional connectivity in refractory
%  focal epilepsies.
%\newblock {\em Brain} {\bf 2018}, {\em 141},~2966--2980.
%
%\bibitem[Miller \em{et~al.}(2009)Miller, Sorensen, Ojemann, and
%  Den~Nijs]{miller2009power}
%Miller, K.J.; Sorensen, L.B.; Ojemann, J.G.; Den~Nijs, M.
%\newblock Power-law scaling in the brain surface electric potential.
%\newblock {\em PLoS computational biology} {\bf 2009}, {\em 5},~e1000609.
%
%\bibitem[Lombardi \em{et~al.}(2017)Lombardi, Herrmann, and
%  de~Arcangelis]{lombardi2017balance}
%Lombardi, F.; Herrmann, H.J.; de~Arcangelis, L.
%\newblock Balance of excitation and inhibition determines 1/f power spectrum in
%  neuronal networks.
%\newblock {\em Chaos: An Interdisciplinary Journal of Nonlinear Science} {\bf
%  2017}, {\em 27},~047402.
%
%\bibitem[Gao \em{et~al.}(2017)Gao, Peterson, and Voytek]{gao2017inferring}
%Gao, R.; Peterson, E.J.; Voytek, B.
%\newblock Inferring synaptic excitation/inhibition balance from field
%  potentials.
%\newblock {\em Neuroimage} {\bf 2017}, {\em 158},~70--78.
%
%\bibitem[Donoghue \em{et~al.}(2020)Donoghue, Haller, Peterson, Varma,
%  Sebastian, Gao, Noto, Lara, Wallis, Knight,
%  et~al.]{donoghue2020parameterizing}
%Donoghue, T.; Haller, M.; Peterson, E.J.; Varma, P.; Sebastian, P.; Gao, R.;
%  Noto, T.; Lara, A.H.; Wallis, J.D.; Knight, R.T.;  et~al.
%\newblock Parameterizing neural power spectra into periodic and aperiodic
%  components.
%\newblock {\em Nature neuroscience} {\bf 2020}, {\em 23},~1655--1665.
%
%\bibitem[Castoro \em{et~al.}(2011)Castoro, Yoo, Hincapie, Hamann, Ruble, Wolf,
%  and Grill]{castoro2011excitation}
%Castoro, M.A.; Yoo, P.B.; Hincapie, J.G.; Hamann, J.J.; Ruble, S.B.; Wolf,
%  P.D.; Grill, W.M.
%\newblock Excitation properties of the right cervical vagus nerve in adult
%  dogs.
%\newblock {\em Experimental neurology} {\bf 2011}, {\em 227},~62--68.
%
%\bibitem[Bunch \em{et~al.}(2007)Bunch, DeGiorgio, Krahl, Britton, Green,
%  Lancman, Murphy, Olejniczak, Shih, and Heck]{bunch2007vagus}
%Bunch, S.; DeGiorgio, C.; Krahl, S.; Britton, J.; Green, P.; Lancman, M.;
%  Murphy, J.; Olejniczak, P.; Shih, J.; Heck, C.
%\newblock Vagus nerve stimulation for epilepsy: is output current correlated
%  with acute response?
%\newblock {\em Acta neurologica scandinavica} {\bf 2007}, {\em 116},~217--220.
%
%\bibitem[Fahoum \em{et~al.}(2022)Fahoum, Boffini, Kann, Faini, Gordon, Tzadok,
%  and El~Tahry]{fahoum2022vns}
%Fahoum, F.; Boffini, M.; Kann, L.; Faini, S.; Gordon, C.; Tzadok, M.; El~Tahry,
%  R.
%\newblock VNS parameters for clinical response in Epilepsy.
%\newblock {\em Brain stimulation} {\bf 2022}, {\em 15},~814--821.
%
%\bibitem[Borland \em{et~al.}(2016)Borland, Vrana, Moreno, Fogarty, Buell,
%  Sharma, Engineer, and Kilgard]{borland2016cortical}
%Borland, M.; Vrana, W.; Moreno, N.; Fogarty, E.; Buell, E.; Sharma, P.;
%  Engineer, C.; Kilgard, M.
%\newblock Cortical map plasticity as a function of vagus nerve stimulation
%  intensity.
%\newblock {\em Brain stimulation} {\bf 2016}, {\em 9},~117--123.
%
%\bibitem[Hachem \em{et~al.}(2018)Hachem, Wong, and Ibrahim]{hachem2018vagus}
%Hachem, L.D.; Wong, S.M.; Ibrahim, G.M.
%\newblock The vagus afferent network: emerging role in translational
%  connectomics.
%\newblock {\em Neurosurgical focus} {\bf 2018}, {\em 45},~E2.
%
%\bibitem[Goddard(1967)]{goddard1967development}
%Goddard, G.V.
%\newblock Development of epileptic seizures through brain stimulation at low
%  intensity.
%\newblock {\em Nature} {\bf 1967}, {\em 214},~1020--1021.
%
%\bibitem[Kairiss \em{et~al.}(1984)Kairiss, Racine, and
%  Smith]{kairiss1984development}
%Kairiss, E.; Racine, R.; Smith, G.
%\newblock The development of the interictal spike during kindling in the rat.
%\newblock {\em Brain research} {\bf 1984}, {\em 322},~101--110.
%
%\bibitem[Racine \em{et~al.}(1988)Racine, Paxinos, Mosher, and
%  Kairiss]{racine1988effects}
%Racine, R.; Paxinos, G.; Mosher, J.; Kairiss, E.
%\newblock The effects of various lesions and knife-cuts on septal and amygdala
%  kindling in the rat.
%\newblock {\em Brain research} {\bf 1988}, {\em 454},~264--274.
%
%\bibitem[Maurer and Williams(2017)]{maurer2017cholinergic}
%Maurer, S.V.; Williams, C.L.
%\newblock The cholinergic system modulates memory and hippocampal plasticity
%  via its interactions with non-neuronal cells.
%\newblock {\em Frontiers in immunology} {\bf 2017}, {\em 8},~1489.
%
%\bibitem[Diaz~Verdugo \em{et~al.}(2019)Diaz~Verdugo, Myren-Svelstad, Aydin,
%  Van~Hoeymissen, Deneubourg, Vanderhaeghe, Vancraeynest, Pelgrims, Cosacak,
%  Muto, et~al.]{diaz2019glia}
%Diaz~Verdugo, C.; Myren-Svelstad, S.; Aydin, E.; Van~Hoeymissen, E.;
%  Deneubourg, C.; Vanderhaeghe, S.; Vancraeynest, J.; Pelgrims, R.; Cosacak,
%  M.I.; Muto, A.;  et~al.
%\newblock Glia-neuron interactions underlie state transitions to generalized
%  seizures.
%\newblock {\em Nature communications} {\bf 2019}, {\em 10},~3830.
%
%\bibitem[Amiri \em{et~al.}(2012)Amiri, Bahrami, and
%  Janahmadi]{amiri2012modified}
%Amiri, M.; Bahrami, F.; Janahmadi, M.
%\newblock Modified thalamocortical model: a step towards more understanding of
%  the functional contribution of astrocytes to epilepsy.
%\newblock {\em Journal of Computational Neuroscience} {\bf 2012}, {\em
%  33},~285--299.
%
%\bibitem[Volnova \em{et~al.}(2022)Volnova, Tsytsarev, Ganina, V{\'e}lez-Crespo,
%  Alves, Ignashchenkova, and Inyushin]{volnova2022anti}
%Volnova, A.; Tsytsarev, V.; Ganina, O.; V{\'e}lez-Crespo, G.E.; Alves, J.M.;
%  Ignashchenkova, A.; Inyushin, M.
%\newblock The anti-epileptic effects of carbenoxolone in vitro and in vivo.
%\newblock {\em International Journal of Molecular Sciences} {\bf 2022}, {\em
%  23},~663.
%
%\bibitem[Cendes \em{et~al.}(1993)Cendes, Andermann, Gloor, Evans, Jones-Gotman,
%  Watson, Melanson, Olivier, Peters, Lopes-Cendes, et~al.]{cendes1993mri}
%Cendes, F.; Andermann, F.; Gloor, P.; Evans, A.; Jones-Gotman, M.; Watson, C.;
%  Melanson, D.; Olivier, A.; Peters, T.; Lopes-Cendes, I.;  et~al.
%\newblock MRI volumetric measurement of amygdala and hippocampus in temporal
%  lobe epilepsy.
%\newblock {\em Neurology} {\bf 1993}, {\em 43},~719--719.
%
%\bibitem[Saukkonen \em{et~al.}(1994)Saukkonen, K{\"a}lvi{\"a}inen, Partanen,
%  Vainio, Riekkinen, and Pitk{\"a}nen]{saukkonen1994seizures}
%Saukkonen, A.; K{\"a}lvi{\"a}inen, R.; Partanen, K.; Vainio, P.; Riekkinen, P.;
%  Pitk{\"a}nen, A.
%\newblock Do seizures cause neuronal damage? A MRI study in newly diagnosed,
%  and chronic epilepsy.
%\newblock {\em Neuroreport} {\bf 1994}, {\em 6},~219.
%
%\bibitem[Pitk{\"a}nen \em{et~al.}(1998)Pitk{\"a}nen, Tuunanen,
%  K{\"a}lvi{\"a}inen, Partanen, and Salmenper{\"a}]{pitkanen1998amygdala}
%Pitk{\"a}nen, A.; Tuunanen, J.; K{\"a}lvi{\"a}inen, R.; Partanen, K.;
%  Salmenper{\"a}, T.
%\newblock Amygdala damage in experimental and human temporal lobe epilepsy.
%\newblock {\em Epilepsy research} {\bf 1998}, {\em 32},~233--253.
%
%\bibitem[Shipton \em{et~al.}(2014)Shipton, El-Gaby, Apergis-Schoute,
%  Deisseroth, Bannerman, Paulsen, and Kohl]{shipton2014left}
%Shipton, O.A.; El-Gaby, M.; Apergis-Schoute, J.; Deisseroth, K.; Bannerman,
%  D.M.; Paulsen, O.; Kohl, M.M.
%\newblock Left--right dissociation of hippocampal memory processes in mice.
%\newblock {\em Proceedings of the National Academy of Sciences} {\bf 2014},
%  {\em 111},~15238--15243.
%
%\bibitem[Vonck \em{et~al.}(2008)Vonck, De~Herdt, Bosman, Dedeurwaerdere,
%  Van~Laere, and Boon]{vonck2008thalamic}
%Vonck, K.; De~Herdt, V.; Bosman, T.; Dedeurwaerdere, S.; Van~Laere, K.; Boon,
%  P.
%\newblock Thalamic and limbic involvement in the mechanism of action of vagus
%  nerve stimulation, a SPECT study.
%\newblock {\em Seizure} {\bf 2008}, {\em 17},~699--706.
%
%\bibitem[Bohning \em{et~al.}(2001)Bohning, Lomarev, Denslow, Nahas, Shastri,
%  and George]{bohning2001feasibility}
%Bohning, D.E.; Lomarev, M.P.; Denslow, S.; Nahas, Z.; Shastri, A.; George, M.S.
%\newblock Feasibility of vagus nerve stimulation--synchronized blood
%  oxygenation level--dependent functional MRI.
%\newblock {\em Investigative Radiology} {\bf 2001}, {\em 36},~470--479.
%
%\bibitem[Kraus \em{et~al.}(2007)Kraus, H{\"o}sl, Kiess, Schanze, Kornhuber, and
%  Forster]{kraus2007bold}
%Kraus, T.; H{\"o}sl, K.; Kiess, O.; Schanze, A.; Kornhuber, J.; Forster, C.
%\newblock BOLD fMRI deactivation of limbic and temporal brain structures and
%  mood enhancing effect by transcutaneous vagus nerve stimulation.
%\newblock {\em Journal of neural transmission} {\bf 2007}, {\em
%  114},~1485--1493.
%
%\bibitem[Van~Laere \em{et~al.}(2002)Van~Laere, Vonck, Boon, Versijpt, and
%  Dierckx]{van2002perfusion}
%Van~Laere, K.; Vonck, K.; Boon, P.; Versijpt, J.; Dierckx, R.
%\newblock Perfusion SPECT changes after acute and chronic vagus nerve
%  stimulation in relation to prestimulus condition and long-term clinical
%  efficacy.
%\newblock {\em Journal of Nuclear Medicine} {\bf 2002}, {\em 43},~733--744.
%
%\bibitem[Dedeurwaerdere \em{et~al.}(2005)Dedeurwaerdere, Cornelissen,
%  Van~Laere, Vonck, Achten, Slegers, and Boon]{dedeurwaerdere2005small}
%Dedeurwaerdere, S.; Cornelissen, B.; Van~Laere, K.; Vonck, K.; Achten, E.;
%  Slegers, G.; Boon, P.
%\newblock Small animal positron emission tomography during vagus nerve
%  stimulation in rats: a pilot study.
%\newblock {\em Epilepsy research} {\bf 2005}, {\em 67},~133--141.
%
%\end{thebibliography}
%
%
%%%%%%%%%%%%%%%%%%%%%%%%%%%%%%%%%%%%%%%%%%%
%\PublishersNote{}
%\end{adjustwidth}

\newpage
\begin{table}[H]
\renewcommand\thetable{S1} 
\begin{adjustwidth}{-\extralength}{0cm}
\caption{Clinical characteristics of the patients.\label{tabS1}}
		\newcolumntype{C}{>{\centering\arraybackslash}X}
		\begin{tabularx}{\fulllength}{CCCCCC}
			\toprule
			\textbf{Subject}	& \textbf{Patient 1}	& \textbf{Patient 2} & \textbf{Patient 3}     & \textbf{Patient 4}     & \textbf{Patient 5}\\
			\midrule
Gender	& Male			& Male & Male			& Male        & Male\\
Age at VNS implantation  & 8 years			& 5 years 11 months & 3 years 9 months			& 4 years         & 5 years 7 months\\
Age at SEEG assessment   & 9 year 4 months		& 8 years 11 months	& 8 years 2 months			& 5 years 6 months & 6 years 10 months\\
Age at epilepsy onset  & 6 months		& 2 years 4 months	& 1 year 4 months			& 1 month         & 1 year 1 month\\
Etiology   & Missense mutation of DEPDC5 gene; Lennox-gastaut syndrome		& SCN7A gene mutation	& Sequelae of encephalitis			& Infantile spasm; Dysplasia of the left frontal and insular cortex        & MCD\\
MRI   & MRI negative		& Bilateral cortical dysplasia	& Bilateral brain atrophy			& Left hemispheric volume reduction; Loss of gray-white matter differentiation  in the left frontal lobe        & Left temporo-parieto-occipital focal cortical dysplasia\\
Seizure type   & Tonic, spasm, myoclonic	& Spasm, tonic, focal, mixed		& Myoclonic, clonic, partial			& Tonic, spasm, partial        & Spasm, tonic, complex partial\\
Seizure onset   & Left hemisphere	& Left frontal lobe, middle of anterior fronto-temporal lobe, parietal lobe	& Multiple lesions in both hemispheres, especially in the left hemisphere		& Left hemisphere        & Left temporo-parieto-occipital lobe\\
VNS outcome  &  Seizure frequency was reduced by about 50\%; Status epilepticus happened more frequently when VNS device was turned off  		& Seizure frequency was reduced by about 50\%	& Seizure frequency was decreased by 90\% at the sixth month of VNS therapy but began to increase gradually from the ninth month; Current seizure frequency was about 30\% lower than that before VNS therapy			& Frequency of subtle seizure was decreased by less than 25\%; Duration of GTCS was shortened from 10 min to 3 min         & Seizure frequency was reduced by less than 25\%; Walking and language were slightly improved\\

			\bottomrule
   	\end{tabularx}
\noindent{\footnotesize{VNS, vagus nerve stimulation; SEEG, stereo-electroencephalography; MRI, magnetic resonance imaging; MCD, Malformations of cortical development; GTCS, generalized tonic-clonic seizures; RFTC, radiofrequency thermocoagulation}}
\end{adjustwidth}
\end{table}

\newpage
\begin{table}[H]
\renewcommand\thetable{S2} 
\begin{adjustwidth}{-\extralength}{0cm}
\caption{Clinical characteristics of the patients. (Continued)}
		\newcolumntype{C}{>{\centering\arraybackslash}X}
	
  	\begin{tabularx}{\fulllength}{CCCCCCC}
			\toprule
			\textbf{Subject}	& \textbf{Patient 6}	& \textbf{Patient 7}	& \textbf{Patient 8}     & \textbf{Patient 9}     & \textbf{Patient 10}\\
			\midrule
Gender &Male	& Male			& Female			& Male       & Male\\
Age at VNS implantation  &1 year 6 months  & 3 years 11 months			& 4 years 9 months		& 8 years 2 months       & 4 years 2 months\\
Age at SEEG assessment   & 2 years 4 months  & 6 years 6 months			& 5 years 2 months		& 10 years  8 months	& 5 years 4 months\\
Age at epilepsy onset  &2 years 4 months			& 1 year			& 4 months & 5 years       & 3 years\\
Etiology   & Sequelae of acute necrotizing encephalopathy   & COL4A1 gene mutation; MCD		& Infantile spasm; CACNA1E gene mutation		& Hypoglycemic encephalopathy; ulegyria in bilateral       & Viral encephalitis\\
MRI   & Bilateral brain atrophy and bilateral hemispheric multifocal brain scar   & Abnormal shape of left frontal lobe and right parietal lobe, polycerebellar gyrus deformity with cerebral fissure deformity		& MRI negative		& Encephalopathy; Bilateral ulegyria        & MRI negative\\
Seizure type   & Tonic-clonic, myoclonic & Partial, spasm		& Spasm in clusters or isolation		& Partial     & Tonic, complex partial\\
Seizure onset   &Multiple lesions in both hemispheres  & Multiple lesions in both hemispheres		& Multiple lesions in both hemispheres, especially in temporal lobe	& Multiple lesions in both hemispheres      & Bilateral fronto-temporo-insular lobe\\
VNS outcome  & No improvement in seizure frequency &  No improvement in seizure frequency		& No improvement in seizure frequency; Slight improvement in cognition 	& No improvement in seizure frequency     & No improvement in seizure frequency; Consciousness was recovered faster after GTCS than that before VNS therapy; Mouth twitching was no longer present\\
			\bottomrule
		\end{tabularx}
\noindent{\footnotesize{VNS, vagus nerve stimulation; SEEG, stereo-electroencephalography; MRI, magnetic resonance imaging; MCD, Malformations of cortical development; GTCS, generalized tonic-clonic seizures}}
\end{adjustwidth}
\end{table}
\end{document}
